# Supplementary material for: Identification of Genomic Signatures for Colorectal Cancer Survival Using Exploratory Data Mining
Source: Int J Mol Sci. 2024 Mar 12;25(6):3220. doi: 10.3390/ijms25063220 (PMC10970183; doi:10.3390/ijms25063220)
Supplement: Supplementary file 1 [file ijms-25-03220-s001.zip]

Archive with 3 entries (3 files):
- Supplementary_MM_revised_changes-accepted.pdf
- Supplementary_Table_S4_EDITED.xlsx
- Supplementary_Table_S7.xlsx
